# Supplementary material for: Implementation of cross-sectoral rehabilitation in the Nordic countries: a scoping review
Source: Front Health Serv. 2025 Sep 19;5:1662230. doi: 10.3389/frhs.2025.1662230 (PMC12491184; doi:10.3389/frhs.2025.1662230)
Supplement: Supplementary file 2 [file Table2.xlsx]

## Sheet: Ark1
Supplementary file S2 - Data extraction chart
Citation details	Country	Aims/purpose	Study participants (number, gender, age, etc.)	Sectors included and cross/paralell implementation	Setting	Methodology/methods	Author/s’ main conclusion/s	Framework	Top-down or bottom-up implementation		Intervention		Which individuals or groups are implementing the intervention
Attiasalo, M, Miilunpalo, S, Ståhl, T. & Kukkonen-Harluja, K. 2007	Finland	Physical Activity Prescription Programme (PAPP) was started in Finland to increase physical activity counselling among physicians.This article describes the initiation, implementation and evaluation of PAPP.	Physicians (n= 11 907): Primary working place Hospital, rehabilitation centre, hospice 48.6% Municipal health centre 25.9% Private clinic 10.0% Occupational health care 6.5% Administration, research, teaching, other 8.9%	Parallell implementation. Secondary sector (hospitals) and primary sector (municipalities, private clinics, occupational health care and rehabilitations centers)	Hospital, rehabilitation center, hospice, municipality health center, private clinic, occupational helath care.	Quantitative: Surveys	The programme was not effective in increasing the frequency of asking about patients’ physical activity habits or the frequency of using written material in Physical counselling among physicians. To improve the duration of the programme should have been extended and more effort should have been invested: in strengthening physicians’ confidence in physical activty counselling and knowledge about t…	Evaluation was based on the dimensions of the RE-AIM framework	Top-down		Physical Activity Prescription Programme, to increase physical activity councelling among physicians.		Physicians
Brämberg, EB, Klinga, C, Jensen, I, Busch, H, Bergström, G, Brommels, M. & Hansson, J. 2015	Sweden	To develop knowledge about factors influencing large-scale implementation of complex and extensive interventions in healthcare settings. Aim: increase return to work/reduce absentees from work.	Six county councils were selected for interviews and document reviews. For each county council, recruited persons from the management level who were responsible for implementation, including healthcare directors and process managers. Furthermore, first-line managers from the healthcare sector representing specialized care or primary care	Paralell implementation in involved sectors in six county concils: specialized care, primary care, private or public.	The intervention was rolled out nationwide, targeting the 21 county councils in Sweden, from the national level, to the county councils’ management level and the clinical level within each county council.	Three different data sources: questionnaires, interviews and documents were used in data collection and analysis. The data were analysed using iterative thematic analysis.	To facilitate implementation of established national policy goals in clinical practice, tools are needed that specifically aim at changing clinicians’ attitudes and behaviours in relation to such goals. Our results underline the importance of investing both time and sufficient resources in the activities and in supporting the implementation process.	The model of strategic change management developed by Pettigrew and Whipp.	Top-down		Nationwide implementation of guaranteed access to evidence-based rehabilitation for back pain (multimodal rehabilitation) and mental health problems (psychotherapeutic intervention)		Workers in the county concils - not specified.
Douw, K, Nielsen, C. & Pedersen, CR. 2015	Denmark	This article describes the process of policy development and implementation of this mandated change. It is a change that in the end needs to result in coordination of care across sectors if the dual promise of saving costs and improving quality of care.	Patients, representatives from the administration level in municipality, representatives for the region hospitals and GPs.	Cross-sectoral. From secondary sector (hospital) to primary sector (municipalities).	Early discharge from hospital after stroke, where an early discharge team support the transfer to and start of rehabilitation in the municipality	Quantitative. Data from databases, patient reported outcomes based on questionnaries, audit in patient pathways.	The Danish case of implementing centralisation of acute stroke care and moving care to the community has been successful when concerning the reorganisation of acute stroke care, but less successful with regard to establishing a more integrated stroke pathway between hospital and municipality.	Evaluation: RE-AIM	Top-down		It included (1) centralisation of acute stroke treatment at specialised hospitals, (2) a reduced length of hospital stay, and (3) a shift from inpatient rehabilitation programmes to community-based rehabilitation programmes.		Healthworkers in hospital and municipalities
Egholm, CL, Helmark, C, Rossau, HK, Munkehøj, P, Brøndum, S, Pedersen, SS & Zwisler, A. 2022	Denmark	The overall aim of the present study was to assess adherence to national clinical recommendations and to gain greater understanding of the implementation of screening practices in cardiac rehabilitation in Denmark since launch of the national clinical guidelines in 2013.	Healthcare professionals in 2015 (n = 11) and 2020 (n = 11)	Parallel implementation in Secondary sector (hospital) and Primary sector (municipality and hospital)	Hospital and municipalities	Mix-methods: Data included longitudinal quantitative data from programme level surveys and individual based clinical quality registries combined with qualitative data generated from interviews in 2015 and 2020	Screening for anxiety and depression improved considerably over the seven-year period, from a scattered practice driven by individuals to a movement where healthcare professionals had a feeling of going with the flow.	Normalization Process Theory guided interviews and content analysis.	Not described		Screening for anxiety and depression		Healthcare professionals involved in screening in hospital and municipality (nurses and physiotherapists are mentioned)
Eklund, M. & Argentzell, E. 2023	Sweden	The aim of this study was to investigate how occupational therapists and managers, where the Balancing Everyday Life (BEL) intervention was provided, viewed the implementation process	13 occupational therapists from ten settings and three managers from three settings.	Paralell implementation in involved sectors (six county concils) specialized care, primary care, private or public.	The clinical settings involved included general specialized psychiatry, psychosis care, community centre, and special clinics for depression/anxiety and neuropsychiatric disorders.	A qualitative study based on telephone interviews	The implementation of BEL was facilitated by realistic expectations from managers and clear and concise information about BEL to the team. This formed a good basis for accurate information to prospective participants and a successful recruitment to BEL. Hindering factors: policies and circumstances that were on a collision course with important features of BEL, such as when the length of sessions…	None described	Not described		The BEL intervention is a group & occupationbased program, led by occupational tp's and for people using specialized psychiatric. The BEL intervention is 12 themes, 1-3: reflect motivational aspects and interests. Themes 4–12: variety of everyday activities, including testing activities in real life. A total of 16-weeks with two biweekly booster sessions.		Occupational therapists
Eriksen, S, Dahler, AM & Øye, C. 2023	Denmark	Aims to identify the conditions to answer the following research question: Which mechanisms work in which settings, and what contextual factors constrain and enable workplace learning, skills acquisition and the utilization of new digital skills to use and routinize video consultations?	Municipal nurses (6), Hospital nurses (6), Trainers (2), Hospital IT specialist, Concept developers, Unit manager Nurses (2), Municipal leaders (3), Municipal IT specialist, Municipal middle managers (2), Municipal case worker, Telehealth consultant, Hospital director, Policymakers (2)	Cross-sectoral implementation. Secondary sector (hospitals) and primary sector (municipalities).	The study was conducted in two middle-sized hospitals.	Qualitative case study using participant observations, semi structured individual interviews, focus group and document analysis	A formal training course alone is insufficient to provide healthcare professionals with skills needed to use video consultation. A formal training course combined with informal workplace learning with formal/informal support on the spot and continuous follow-up seems to acquire the needed skills among healthcare proffesionals to use video consultations.	Realist evaluation (RE) framework	Not described		Video-consultations when discharging vulnerable patients with complex diseases from hospital to municipal care, and the technology should make the process more effcient.		Nurses
Eriksson, C. Eriksson, G, Johansson, U & Guidetti, S. 2020	Sweden	To identify the key factors important for the occupational therapists in the implementation process of a complex intervention.	41 occupational therapists and 23 mangers from three country councils in Sweden	Cross-sectoral implementation. Secondary sector (in-patient specialized hospital) and primary sector (home-based rehabilitation).	In-patient geriatric rehabilitation, in-patient medical rehabilitation or in home-based rehabilitation units	Mix-methods by closed-ended and open-ended questions in a questionnaire.	The workshop context with facilitation and access to evidence, supportive organizations and teams, sufficient interaction with researchers and satisfying self-image were successful key factors when involved in research.	Promoting Action on Research Implementation in Health Services (PARIHS).	Not described		In the present study the activity was client-centered activities in daily living (ADL) intervention.		Occupational therapists
Faymonville, L, Schmidt, AM & Handberg, C. 2021	Denmark	The aim of this study was to describe and interpret rehabilitation team members' (RTM) experiences and perspectives regarding an integrated rehabilitation program for patients with chronic low back pain.	28 rehabilitation team members	Paralell implementation. Primary sector (between home and a rehabilitation-center)	A rehabilitation center	Participant observation of 28 rehabilitation team members and semi-structured focus group interviews with 20 of the 28 participants	Important elements is identified when implementing a new intervention in clinical practice and emphasizes the importance of expectations among RTMs in the implementation process. Highlighted by a call for a clear definition and vision of which new tasks are expected during implementation, and how these should be conducted and implemented by the RTMs.	The COREQ checklist was used to consolidate the findings in the study	Not described		The integrated program:(a) a pre-admission day, (b) two-week home based activities, (c) two-week inpatient stay, (d) four-week home-based activities, (e) first two-day inpatient booster session, (f) six-week home-based activities, (g) second two-day inpatient booster session, and (h) 6-month follow-up (total 15 inpatient days).		Physiotherapists, occupational therapists, nurse staff (nurses and care assistants), psychologists, rheumatologists, administrative staff, kitchen and nutrition staff, housekeeping and property managers and management
Fridberg, H, Wallin, L & Tistad, M. 2022	Sweden	The study aims to increase the knowledge on which strategies are applied and how they are used to support implementation of person-centered care in a real-world setting.	Quality developers, managers,health care personal, nurses representing one of six different departments.	Parallel implementation. Primary sector (out-patient care: geatric, renal and ordinary primary care/rehabilitation/family care) and secondary sector (inpatient care: geatric and psyciatric)	One health care region in Sweden, where the Department of Development were supporting the six units; (1) geriatric in-patient care, (2) geriatric in-patient and outpatient care, (3) renal out-patient care, (4) primary care, (5) psychiatric in-patient care and (6) psychiatric in-patient care	Case study where the data were collected from three sources: activity logs, interviews and written documents	The study results can serve as a valuable contribution to the research feld on future implementation initiatives of Patient Centered Care and further guidance in the methodology for tracking implementation strategies in a real-world setting.	Expert Recommendations for Implementing Change (ERIC)	Combined top-down & bottom-up		Person centred care		Healthcare professionals
Fridberg, H, Wallin, L & Tistad, M. 2021	Sweden	We aimed to investigate health care professionals’ perceptions of person centered care (PCC).	97 health care professionals with the profession; assistant nurse, registred nurse, medical doctor, physiotherapist, occupational therapist and others	Paralell implementation. Primary sector (out-patient care: geatric, renal and ordinary primary care/rehabilitation/family care) and secondary sector (inpatient care: geatric and psyciatric)	One healthcare region in Sweden; The units represented: primary care, including rehabilitation and midwifery; psychiatric inpatient care for people with primarily depression and psychosis, geriatric in- and outpatient care at two hospitals and nephrology outpatient care.	Interviews, both focus group interview (15), dyadic interviews (5), and individual interview (22)	Knowledge of factors that are important for the implementation of an innovation is required in implementation processes in clinical practice and implementation research. The results are a contribution discussing factors that may be important to consider in a wide range of contexts within the healthcare sector. HCPs’ perceptions of PCC are shaped by a range of factors, such as individual understan…	The deductive approach was guided by the Consolidated Framework for Implementation Research (CFIR), followed by an inductive analysis to describe health care professionals in-depth perceptions of person-centered care in relation to each of the CFIR constructs	Top-down		Person centred care		Healthcare professionals
Frøhlich, A, Høst, D, Schnor, H, Nørgaard, A, Ravn-Jensen, C, Borg, E. & Hendriksen, C. 2010	Denmark	The aim of this paper is to describe the process and results of a project that led to the development of new manage_x0002_ment practices and improvement of existing ones to support integrated care between three healthcare organisations.	44 out of 57 genral practitioners (GP) in the Østerbro area and 38 patient opinions of the rehabilitation intervention in the healthcare center.	Cross-sectoral implementation. From secondary sector (hospital) to primary sector (municipality-GPs)	GP's in Copenhagen, and Bispebjerg University Hospital.	Survey to GPs and patients. The external evaluation used qualitative methods and semi-structured interviews with key informants. Observations from knowledge-sharing meetings.	The chronic care model and theory on integration of care provided great support for the implementation of multidisciplinary rehabilitation programmes. Integration of care between organisations depends on improved collaboration at the leadership level of involved organisations and networking between professionals at the provider level. The study revealed both cultural and organisational barriers.	The chronic care model	Not described		The interventionen is the implementation of coorporation between sectors.		GP and healthprofessionels (nurse, physiotherapist and dietician)
Gyllensten, H, Tistad, M, Fridberg, H. & Wallin, L. 2023	Sweden	Aim was to describe the time and costs used during the implementation of a more person-centred care (PCC) approach as part of ordinary practice.	Personnel at The Department of Development (supportive function) and healthcare professionals at six units	Paralell implementation. Primary sector (during primary care) and secondary sector (hospitals units of nephrology, geriatric and psychiatry)	One health care region in Sweden, where the Department of Development were supporting the six units; (1) geriatric in-patient care, (2) geriatric in-patient and outpatient care, (3) renal out-patient care, (4) primary care, (5) psychiatric in-patient care and (6) psychiatric in-patient care	Data for this study were collected through logbooks, including date and type of activity, how much time each activity took, who was involved	The study found that a large part of resources used for this implementation of more PCC occurred in the Department of development, although at least half of the costs occurred in the healthcare units. Our findings suggest that the main costs associated with implementing a more PCC approach in ordinary practice resulted from implementing strategies and service delivery.	Implementation outcomes by Procter et al.	Top-down		The implementation of a more person-centred care (PCC) approach as part of ordinary practic		Healthcare professionels
Hansen, VB, Haslev, VP, Kring, A & Buch, MS. 2014	Denmark	The projects aim was to develop a framework for a coordinator-function at the hospitals to optimize the coorporation between involved personel in the cardio-rehabilitation.	183 cardio patients finished the heart rehabilitation	Cross-sectorel implementation. From secondary (hospitals) to primary sector (municipality).	Hospital, municipality and GP	Clinical data and patient questionnaires	Optimizing the workflow and better communication between involved stakeholders	None described	Top-down		Heart-rehabilitation: six weeks of training in the hospital and six weeks of training in the municipality		Healthcare professionels (Physiotherapists, nurses, dieticians)
Hasson, H, Fred, M. & Bejerholm, U. 2011	Sweden	The aim of this paper is to identify initial barriers influencing implementation of supported employment (SE).	SE employment specialists, process heads, clients and representatives from mental health care units and vocational services. 120 participants	Paralelle implementation. Primary sector: Mental health unit and Vocational center	Five mental health care centers.	Interviews, non-participant observations and document analysis. Further more a RCT-study with 120 participants.	The results illuminate some clear initial barriers for implementing an evidence-based practice for work rehabilitation in Swedish mental health care. Some barriers, such as attitudes and lack of knowledge, may only be initial and can perhaps be overcome with information and experience of SE. Other barriers, such as regulations for social benefits and work rehabilitation, seem more difficult to ch…	None described	Top-down		120 participants with severe mental illness were randomly divided between the intervention and control group. The control group received treatment as usual according to the stepwise rehabilitation (Train-Then-Place model). The intervention group had a supported employment intervention.		Employment specialists, mental health team
Henriksen, BT. Krogseth, M. Andersen, RD. Davies, MN. Nguyen, Ct. Mathiesen, L. & Andersson, Y. 2023	Norway	The primary aim of this study was to investigate the impact on medication man_x0002_agement and pharmacotherapy. The secondary aim was to evaluate implementation of the novel Patient Pathway Pharmacist intervention for hip fracture patients	Hip fracture patients n=58 where the intervention group and the pre-intervention group n= 50. The mean age was 84 years in both groups, and nearly all patients were 65 years or older (n=56/58 in intervention group and n=48/50 in control group).	Cross-sectoral implementation. From secondary sector (hospital) to primary sector (home or rehabilitation care facility)	Patients follow an in-hospital standard fast track procedure for hip fracture mangement and after discharge a majority of patients received initial rehabilitation care in an institution prior to returning to their habitual accommodation with or without home care nursing services, or a prolonged nursing home stay.	Nonrandomised controlled trial comparing a prospective intervention group with pre-intervention control group who recived standard care	The innovative Patient Pathway Pharmacist intervention was successfully implemented for nearly all patients in primary and secondary care settings. The intervention contributed to hip fracture patient safety through higher quality medication information in the discharge summary, lower number of potentially inappropriate medications, and higher proportion receiving standard pharmacotherapy.	Consolidated Standards of Reporting Trials	Not described		The Patient Pathway Pharmacist follow patients from admission to the hospital to 3-6 weeks post-discharge. The pharmacist collaborated with medical doctors in hospital, and GPs or nursing home phycians in primary care. Medication reconciliation and review at admission, discharge, before rehabilitation admission, post-discharge.		Pharmacists
Henriksen, E. & Rosenqvist, U. 2002	Sweden	Main aim was to learn how managers, health care professionals, and patients with cardiovascular diseases understood cardiac rehabilitation (CR) and follow-up services and what they considered to be the problems in obtaining cardiac rehabilitation and secondary prevention after an acute cardiac event. Second aim: to determine whether the actions that the group of health care professionals took aft…	Managers, health care professionals and patients. Eighteen persons (8 women) participated in 1992 and 20 (8 women) in 1999 . Six of the health care professionals who took part in the conceptual modeling seminar in 1992 also took part in 1999.	Cross-sectoral implementation: From secondary sector (hospital) to Primary sector (municipality)	The study includes one university hospital providing acute care for a population of about 300,000 people and primary health care in a rural district.	Indvidual interviews and two conseptual modeling seminars	The results of this study became the basis for a new directive for a more action research focused study to develop patient empowerment in cardiac and stroke rehabilitation in primary health care and also to develop elderly care in collaboration with six municipalities and the health care authorities.	Conceptual Modeling and Problem Detection approach	Bottom-up		Cardiac rehabilitation - clinical local guidelines		Managers, health care professionals, and patients
Hjelmar, U. Hendriksen, C. & Hansen, K. 2011	Denmark	The aim is to explore the motivation and rationale of local care providers to invest time and effort in follow-up home visits. What is the main motivation of GPs, district nurses and hospital staff to take part in a cross-sectoral activity like follow-up home visits?	23 respondents: staff, general practitioners, and district nurses.	Cross-sectoral implementation. From secondary sector (hospital) to primary sector (municipalities)	Hospital and the patients' home	Qualitative method. Focus groups and in-depth interviews with hospital staff, general practitioners, and district nurses	The focus of collaboration needs to be clearly defined and agreed upon, there needs to be a high degree of equality between the professionals involved, and there has to be a will to co-operate based on a shared understanding of values and learning potentials	None described	Not described		The Copenhagen programme was conducted as a randomized controlled trial. A total of approximately 300 patients from Bispebjerg Hospital were included in the intervention and control group. Approximately 100 follow-up home visits to patients in the intervention group have been made.		Healthcare managers: overall level (administrators with no healthcare education), intermediate level (physicians and nurses), firstline level (physicians and nurses)
Hofflander, M. Nilsson, L. Eriksén, S. & Borg, C. 2016b (Healthcare Managers' Experience)	Sweden	The aim of this study was to describe healthcare managers' experiences of leading the implementation of video confer_x0002_encing in discharge planning sessions.	A total of 10 healthcare managers. Two of the managers were on an overall level in the organization, three were on an intermediate level, and five were first-line managers.	Cross-sectoral implementation. From secondary sector (hospital) to primary sector (municipality - home)	Meeting between hospital and municipalities before discharge.	Qualitative interviews	Managers at all levels need more information and training in how to support and encourage staff to participate in the design of their everyday work, and the implementation processes. Managers themselves also need continuous support throughout the entire implementation process.	None described	Top-down		Video-conference in discharge situations		Project leaders and discharge planning coordinators in the hospital and in home-care.
Hofflander, M. Nilsson, L. Eriksén, S. & Borg, C. 2016a (Framing the implementation)	Sweden	To gain knowledge and understanding of how the different factors in a framework by Nielsen et al. match involved staff’s experiences of the implementation process when video conferencing was introduced in the discharge planning session. A further aim was to determine whether, in relation to the applied framework, there were unknown additional factors that influenced the implementation process.	Interviews with 11 participants about their experiences of the implementation proces. Two of the participants were project leaders, six were discharge coordinators, and three were discharge planning coordinators working with home-care	Cross-sectoral implementation. Secondary sector (hospital) to primary sector (home-care in municipality)	A county in South East Sweden. Hospital and the five municipalities.	Interviews were analyzed with content analysis.	Implementation frameworks, such as the one developed by Nielsen et al., need to be regarded as useful guidelines when IT is introduced in healthcare contexts	Nielsen et al.	Not described		Video conference implemented in the discharge planning session.		Healthcare professionals
Juncher, AE., Hansen, N. Jürgensen, KSL, Frølund B. & Jørgensen, LM. 2002	Denmark	The aim was to develop and try a model for training elderly weak patients in their own home.	Eight older women. Average age was 83, and had at least three different diagnosis. Nursing assistents, physiotherapist and physician from geratric ward.	Cross-sectoral implementation. From Secondary sector (hospital) to primary sector (municipality - home) .	Hospital discharge from geriatric ward to and in the patients home in the municipality	Qualitative	The developed model, where the nurse assistent under supervision from a physiotherapist and the geriatric physician, is the central person in the training of the elderly, is an alternative for existing home-training programmes. The intervention is recommended to be tested in a controlled study for effeciency and ressources.	None described	Not described		Training at home for elderly patient by a nurse assistent. Supervised by a physiotherapist an a geriatric physician.		Home care assistent, physician from geatric ward and a physiotherapist
Kristensen, HK. & Hounsgaard, L. 2013	Denmark	To gain a deeper understanding of how to facilitate the implementation of coherent and evidence-based clinical guidelines in stroke and hip fracture rehabilitation in Danish rehabilitation contexts.	Each major rehabilitation unit in all the municipalities and each hospital appointed two therapists as facilitators of their local implementation process in either stroke or hip fracture. These facilitators became the participants in the current study, and were drawn from the occupational therapy and physiotherapy professions.	Cross-sectoral implementation. From secondary sector (Hospital) to primary sector (municipality)	Four hospital units and 15 rehabilitation units in local municipalities	The study was based on a phenomenological hermeneutic approach and on theories within knowledge translation. Data were generated in three focus group interviews	The rehabilitation pathways reinforced the foundation and ownership of the daily practice and created an impetus for raising the quality of clinical practice. The facilitators constituted important actors in anchoring the implementation. Moreover, it was important for the local implementation to be an integrated element of a common workforce agenda.	The PARISH framework	Not described		Stroke and hip fracture guidelines		Physio- and occupational therapists
Larsen, EL, Jensen, JM & Pedersen, KMH. 2022	Denmark	The study explores how the collaborative process is experienced during the implementation phase with a focus on how collaboration maintains and challenges professional identities	Jobcenter staff, local psychiatry professionals, one project leader (administrative personnel), patient representatives, patients.	Cross-sectoral. From secondary sector (the region) and primary sector (municipality/jobcenters)	One region and four municipalities initiated a collaborative integrated care intervention.	Qualitative design was employed consisting of individual interviews (n=20), focus group discussions (n=4), and observations of interactions between Patients with CMDs (common mental disorders), case managers from social insurance sector services. To investigate experiences of the collaborative process, an ethnographic research design was selected.	The results suggest that a higher level of participation in the intervention design and implementation process can improve a clear and transparent role distribution between professionals in Mental healthcare centers and Social insurance sector.	None described	Not described		The Region of [removed for blinding] and four municipalities initiated a collaborative integrated care intervention. The intervention consisted of two phases: (a) a one-year development phase comprised of project meetings and two workshops, where the potential content of the intervention was discussed by patients with CMDs, local primary care health professionals, and jobcentre social workers; an…		Jobcenter staff, patients, professionals at local psychiatry centers (psychiatrists, psychologists, nurses and other health care professionals)
Lilja, M. Nygård, L & Borell, L. 2000	Sweden	The aim is to describe and evaluate a clinical attempt to change occupational therapy practice when reporting on geriatric clients between occupational therapists, and to identify and describe aspects that influenced the transfer of information	Occupational therapists who attended the education day (phase A, step 2), who worked with geriatric clients included in the project (phase A, step 3), and who furthermore answered the follow-up survey (phase B, step 4) (n=51).	Cross-sectoral implementation. From Secondary sector (hospital geriatric care across four wards) to primary care (either private care, primary health care, community service)	Hospital geriatric care across four wards—one neurological ward, three general geriatric wards. Primary health care mainly at health care centres or in teams working with home rehabilitation; community services where the occupational therapists worked in social services homes and in client’s homes. Private care with nursing home settings.	Questionnaire and interviews	Aspects of temporality, structure, professionalism and the instrument’s usefulness influenced the transfer of information. Systematic discharge planning schemes, written and formally structured information, a feedback loop for communication, and collaboration with the clients and their families in the discharge process are all suggested as ways of transferring information	None described	Bottom-up		Use ADL taxonomy as an instrument for transferring information about discharged geriatric clients to colleagues. The ADL taxonomy comprises 12 activities which can be seen as common and generic for most people (eating and drinking, mobility, going to the toilet, dressing, personal hygiene, grooming, communication, cooking, transportation, shopping, cleaning, and washing).		Occupational therapists
Martin, MHT, Moefelt, L. Nielsen, MD & Rugulies. 2015	Denmark	The aim of this paper is to identify barriers and facilitators for the implementation of a coordinated and tailored RTW (return to work)-intervention implemented at three different sites.	262 patients with mental health problems all employees between 20-60 on sickness absence of 4-12 weeks due to mental health conditions.	Cross-sectoral implementation. Primary sector: between jobcenter in the municipality and a private vocational company	A collaboration between a municipal jobcentre and a private vocational rehabilitation company both in the municipality	Qualitative and quantitative data to assess the implementation according to process evaluation guidelines. Data sources were individual and group interviews, observations, national registers, and documents used in the intervention	The different settings presented various barriers and facilitators, which resulted in different versions of the intervention. A higher degree of user involvement in the design and development phase is likely to improve the implementation quality of future interventions	None described	Top-down		The 12 weeks intervention was a collaboration between three municipalities+private company specialising in a multidisciplinary, coordinated RTW-approach. Municipal Social insurance Officers recruited participants, while the private company offered the following: 1) work disability screenings ; 2) formulation of RTW plans; 3) implementation of RTW plans, with regular updates.		Social insurance officers (SIOs), multidicplinary team (Psychologists, occupational therapists, physician other therapist)
Mathisen, T. Eilertsen, G. Ormstad, H: & Falkenberg, H. 2022	Norway	In this study, we qualitatively evaluate the implementation outcomes after implementing a structured visual assessment with the Competence, Rehabilitation of Sight after Stroke Vision (KROSS) assessment tool in stroke care services	The health-care personnel (HCP). Homecare service nurses (n=2), municipality rehabilitation unit nurse and physiotherapists (n=5), occupational therapists, sports pedagogues, neurpsychologists and physiotherapist (n=9), nurse from home-based rehabilitation, two case handlers (nurses) one physiotherapists fra local hospital stroke unit (n=4)	Parallell implementation in two sectors. Special rehabilitation hospital and municipality rehabilitation unit.	Three municipality health services: the inpatient rehabilitation unit, home rehabilitation and home care.	A qualitative study comprising four focus group interviews.	Implementing a structured vision assessment with the KROSS tool in health care services was experienced as acceptable and feasible. The new routine led to increased attention towards poststroke vision impearment and increased collaboration with vision experts. Tailoring the routine to each practice and how they organise their work can support the integration of a vision assessment in their routin…	Proctor et al.’s defnitions of implementation outcomes as framework (acceptability, adoption, appropriateness, feasibility, penetration, sustainability, fidelity and costs)	Top-down		Implementation af a structured vision assessment using the KROSS tool.		Healthcare personal (home care services nurses (n =2). municipal rehabilitation unit nurses and physiotherapists (n =5), specialist rehabilitation hospital occupational therapists, sports pedagogues, physiotherapists and neuropsychologists (n =9). one nurse from home-based rehabilitation, two case handlers (nurses) and one physiotherapist from the local hospitals stroke unit (n =4).
Moe, C. Brinchmann, B. Rasmussen, L. Brandseth, OL. McDaid, D. Killackey, E. Rinaldi, M. Borg, M & Mykletun, A. 2021	Norway	This study seeks to explore the experiences of the front-line workers, known as employment specialists, in the early implementation phase.	Study participants were 45 IPS (Implementing individual placement and support) employment specialists. Among the 45, 11 were IPS supervisors who typically had a dual role as an employment specialist and a supervisor.	Parrallel implementation in two sectors. Secondary care (hospital out-patient service) and primary care (community).	Most participants had their daily work embedded within a mental health team. The mental health team could either be within a community or hospital outpatient health service.	Qualitative data were collected through field notes and five focus group interviews. Transcripts and feld notes were analysed by thematic analyses.	The study provides increased understanding on what happens in the early implementation phase of IPS from the employment specialists’ perspective. This study has highlighted some of the implementation issues.	None described	Not described		Individual Placement and Support for people with mental illness who is outside the work force. An intervention which aims to get people back to work, where the health care services and employment services should work together		Employment specialists
Moore, L. Britten, N. Lydahl, D. Naldemirci, Ö. Elam, M. & Wolf, A. 2017	Norway	To explore the barriers and facilitators to the delivery of person-centred care interventions, in different contexts.	18 researchers, who do research within patient centered care.	Parallel implementation and a small part cross-sectoral. In secondary sector (hospital) and primary sector (primary care and community settings). Interventions were based within a single setting or transferred from acute care through to primary and community care.	These studies are based in various hospitals, primary care and private settings	Qualitative interviews were conducted with a purposeful sample of 18 researchers from seven research studies across contrasting healthcare settings.	At the University of Gothenburg, a model of person-centred care is being initiated and integrated into practice through research. Knowledgeable, well-trained professionals facilitate the routines of narrative elicitation and partnership. Strong leadership and adaptive strategies are important for overcoming existing practices, routines and methods of documentation.	None described	Both top-down and bottom-up. It varies in the different settings.		The researchers is involved in seven projects: Acute coronary syndrome (index project), Irritable bowel syndrome, Psychosis Osteopathic fractures, Patient participation in hypertension treatment, Neurogenic communication disorders, Healthy ageing in migrant communities.		Researchers, from a wide range of professional backgrounds.
Netteland, G. 2017	Norge	This paper will examine four organisational factors frequently mentioned in systematic reviews as being critical to ICT (information and communication technology) implementations in the healthcare sector: Information, Involvement, Training and support	93 nurses (4 male) and 15 first line leaders (FLL)	Cross-sectoral implementation. From secondary sector (hospital) to primary sector (municipality).	Three municipalities and the three units in the main hospital with the highest rate of e-message exchange with municipalities.	Questionnaires	The findings indicate that organizational factors and in particular training should receive more attention when e-messages are implemented across administrative levels. For future implementations, a more detailed and targeted training programme should be developed. Nurses and FLLs might assess the organisational factors differently, and actors in collaborating organizations should be involved.	None described.	Not described		E-messages to improve the handovers between hospitals and primary care		First-line leaders and nurses
Petersen, HV. Sivertsen, DM. Jørgensen, LM. Petersen, J. & Kirk, JW. 2022	Denmark	To identify determinants for using a new screening tool to identify older patients eligible for targeted nurse-led intervention, as perceived by healthcare professionals implementing the tool, and to examine how these perceptions changed over time.	15 health-care professionals	Cross-sectional. From secondary sector (hospital) to primary sector(two municipalities)	One danish hospital and two collaborating municipalities. When a screening result indicated a patient was at risk of readmission, an electronic message was sent to the relevant municipality. The two municipalities had different work processes and initiatives for follow-up after discharge.	Longitudinal qualitative study based on semi-structured interviews with healthcare professionals. Three focus groups, seven single interviews and a workshop, we examined the healthcare professionals' perceptions of and attitudes towards the new screening tool before, during and after the implementation.	Perception of barriers and facilitators to the interventions were time- and context-sensitive. Beliefs and motivational factors changed during the project, which points out the importance of following implementation processes systematically to understand the outcome of an intervention.	The Theoretical Domains Framework. The results were further discussed using the COM-B system as an analytic framework.	Not described		A screening tool developed to prevent unplanned readmission at three time points. Therefore, the new screening tool was designed to identify patients older than 65 years at risk of functional decline and readmission.		The geriatric team consisted of the manager and a physician (both geriatricians), two physiotherapists and a nurse specialising in geriatric care. A participating municipality nurse.
Poulsen, LK. Ilvig, PM. Brendstrup, L. Rasmussen, CL. Pedersen, KA. Ditlevsen, P. Henriksen, SE & Kirk, JW. 2022	Denmark	1) develop and implement and optimized cross-sectoral rehabilitation program as standard procedure after acute Hip fracture surgery based on user-involvement and evidence-based clinical interventions, and 2) evaluate the impact of the tailored program using a validated theoretical framework by assessing predefined outcomes of physical function, participant acceptance, and continuity of rehabilita…	Study 1: Physiotherapists (n=9), Occupational therapists (n=4), Management representative (n=2), patient (n=3) Historical cohorte program (n=13), informal caregivers (n=2). Study 2: Physiotherapists (n=2), occupational therapists (n=3), optimized cross sectoral program (n=35). Study 3: physiotherapists (n=6), Occupational therapists (n=2), patients (n=8), informal caregiver (n=1), management repr…	Cross-sectoral. Secondary sector (hospital- acute hip fracture ward) to primary sector (different municipalities).	The study was performed in the public health sector in the capital region of Denmark at a single site that included one acute HF(hip fracture) ward in a university hospital and a collaborating community-based rehabilitation center in a municipality of 53,000 inhabitants.	Explorative study used an embedded mixed-methods design. The study included collection of qualitative data (interviews, observations, workshops) and quantitative data.	Results of Optimized Cross sectoral Rehabilitation Program showed optimized rehabilitation based on motivated health professionals, high patient satisfaction and tendencies of improved levels of physical function.	RE-AIM (Reach, Effectiveness, Adoption, Implementation and Maintenance) framework for implementation	Not described		A optimized Cross-sectoral Rehabilitation Program.		Physiotherapists, occupational therapists
Røsstad, T. Garåsen, H. Steinbekk, A. Håland, E. Kristoffersen, L. & Grimsmo, A. 2015	Norway	The aim of this study was to investigate the process of implementing a generic care pathway: Patient Trajectory for Home-dwelling elders (PaTH) between sectors (hospital and home) into everyday practice by comparing the joint experiences of health care professionals and managers in home care services between the municipalities.	2011: homecare managers and head nurses (n=13). 2012: home care managers and head nurses (n=7), nurses and nursing assistents (n=26). 2013: Home care mangers (n=6), nurses and nursing assistents (n=8)	Cross-sectoral. From secondary sector (hospital) to primary sector (home care units).	Municipalities	This was a qualitative study where the process of implementing PaTH was compared in six municipalities through individual and focus group interviews of leaders and regular staff, supported by reflexive field notes and minutes from meetings.	The generic care pathway for elderly patients has a potential of improving follow-up in primary care by meeting professional and managerial needs for improved quality of care, as well as more efficient organisation of home care services. However, implementation of this complex intervention in full-time running organisations was demanding and required comprehensive and prolonged efforts in all lev…	The Normalization Process Theory.	Bottom-up		Patient Trajectory for Home-dwelling elders – PaTH, intended to improve continuity of care and reduce the need of institutional care, was developed and introduced in six municipalities		Homecare managers and homecare staff
Schmidt, I. Thor, J. Davidson, T. Nilsson, F. & Carlsson, C. 2018	Sweden	The Swedish government initiated a national cancer reform program to standardize cancer care pathways (SCP). Primary aims included shortened waiting times among patients with suspected cancer, increased patient satisfaction and reduced regional variation.	The total number of patients referred to standardized care pathways during the first 15 months of the implementation period was 17,346. During the same period, 5137 patients started their first cancer treatment within the program. 298 primary care physicians responded to electronic survey	Cross-sectoral. From primary sector (GP and municipality) to secondary sector (hospital)	Primary care, the GPs, hospitals.	Mixed methods. Analysis of county council/regional action plans for implementation. Questionnaires directed at county and regional project managers and personnel in the health sector and web-based surveys of primary care physicians first experience in remitting patients to SCPs.	The results so far appear promising but meso (key actors eg. coordinators) and micro(physicians in primary care and contact nurses) levels of the system need to be more involved in the design processes.	None described	Top-down		Cancer reform program, primary aim is to shorten waiting times amoung patients with suspected cancer.		GP, home care managers and all head nurses in the home care units, regular staff (nurses and nursing assistants)
Stenov, V. Wind, G. Vallis, M. Reventlow, S. & Hempler, NF. 2019	Denmark	The objective of this study was to explore how healthcare professionals implement new approaches to facilitate group-based, person-centered diabetes education targeting people with type 2 diabetes.	Study 1: 49 group participants and 13 professionals took part. Study 2: 14 professionals collaborated in two workshops to develop new approaches. Study 3: new approaches were pilot-tested using observations in three settings, twenty-five group participants and five professionals took part.	Parallel implementation. Primary sector (four municipalities) and secondary sector (one hospital).	One hospital and four municipalities	The study used a variety of qualitative methods. Observations. Observations were supplemented by interviews. Two workshops were pilot-tested using observations. The analysis of the pilot test led to the final workshop.	The use of action research created context-sensitive approaches and increased professionals’ readiness to implement. More attention should be paid to systematic training of professionals. Training should be structured stepwise incorporating techniques directed towards existing skills including ample time to train and reiterate skills	None described	Not described		How health-care professionals implement new approaches to facilitating groupbased, person-centered diabetes self-management education after professional development activities		Four registered nurses, four physiotherapists, five dietitians, and an occupational therapist across five settings.
Villumsen, M. Livbjerg, AE. Grarup, B. Skram, CK. & Laessoe, U. 2023	Denmark	This paper reports on the development of a clinically applicable municipality-based vestibular neuritis rehabilitation program and evaluates the acceptability of this initiative.	Five patients diagnosed with vestibular neuritis, all beeing rehabilitated by one (the same) physiotherapist	Cross-sectoral. From secondary sector (hospital or medical specialist) who reffers to primary sector (municipality)	Aalborg municipality rehabilitation unit	Qualitative. Interviews.	There is a need for a rehabilitation program after hospital discharge. However, the program was not evaluated as acceptable for multiple reasons. The exercise program was applicable and feasible but was experienced as a limitation for the practitioner, when addressing other balance issues was needed. It proved challenging to inform both the administrative staff and the clinicians about the new re…	The theoretical framework of acceptability by Sekhon, Cartwright, and Francis	Not described		To synthesize the best evidence for an intervention, and design an exercise program, including a set of clinical assessment tools, to guide the physiotherapists and patients.		Physiotherapists
Worum, H. Lillekroken, D. Ahlsen, B. Roaldsen, KS. & Bergland, A. 2020	Norway	This study aimed to explore the views of physiotherapists in clinical practice and their leaders’ views on the importance of organisational factors, such as leadership, culture and contextual and human resources, regarding successful knowledge translation of the Otago evidence-based fall programme in a Norwegian community	At the time of study initiation, only four patients had completed the intervention, and their physiotherapists (n=12), who administered the Otage Exercise Programme (OEP).	Cross-sectoral. From secondary sector (hospital) to primary sector (municipality).	Patients are recruitet by physiotherapists in the geatric ward in the hospital. And physiotherapists in the the primary health care in the community administred the OCP.	The present study is inspired by a phenomenological approach, which it uses as a philosophical framework to explore and describe physiotherapists’ views and lived experiences. Four in-depth interviews with physiotherapists and a focus group interview with nine physiotherapists and leaders representing local hospitals and municipalities were conducted to collect data. The data were analysed using …	This study highlighted the importance of organisational factors in knowledge translation in fall prevention. The findings emphasise the importance of leaders’ role and style in providing a supportive culture and contextual factors during the knowledge translation process. This study provides an understanding of the knowledge translation and sustainability of evidence-based practice and the Otago …	None described	Not described		The Otago Exercise Programme (OEP) is an evidencebased training programme designed specifically to prevent falls in older, community-dwelling adults. The training programme is individualised and consists of exercises that promote strength, balance and walking. During the intervention period, patients receive up to five home visits, as well as monthly phone calls.		Physiotherapists
Worum, H. Lillekroken, D. Ahlsen, B. Roaldsen, KS. & Bergland, A. 2019	Norway	The primary objective of the present study was to examine patients and physiotherapists’ views on the factors that influence the implementation of the community- and evidence-based Otago Exercise Programme for fall prevention	12 physiotherapists and authority figures who represented local hospitals and municipalities and 4 patients.	Cross-sectoral. From secondary sector (hospital) to primary sector (municipality).	Hospital and primary health care. Patients are recruitet by physiotherapists in the geatric ward in the hospital. And physiotherapists in the the primary health care in the community administred the OCP.	This study uses a phenomenological perspective. We conducted eight in-depth interviews with physiotherapists and patients, and a focus group interview with 12 physiotherapists and authority figures who represented local hospitals and municipalities. The resultant qualitative data were subjected to thematic analysis.	The findings suggest that health workers and researchers need to acknowledge the importance of user-friendly language, the diversity in the sources of knowledge, and the tension that exists between these sources (i.e., contextual demands, research-based knowledge, clinical expertise, patient needs, values, and preferences).	None described	Not described		The implementation of evidence-based fall prevention programs		Physiotherapists and patients
